# Supplementary material for: Short-Term and Long-Term Risk of Diabetes Mellitus among Patients with Spinal Cord Injury: A Nationwide Retrospective Cohort Study
Source: Healthcare (Basel). 2024 Sep 15;12(18):1859. doi: 10.3390/healthcare12181859 (PMC11431731; doi:10.3390/healthcare12181859)
Supplement: Supplementary file 1 [file healthcare-12-01859-s001.zip]

Archive with 1 entries (1 files):
- healthcare-3169928-supplementary.pdf
